# Supplementary material for: The dataset of methylglyoxal activating p38 and p44/42 pathway in osteoclast
Source: Data Brief. 2019 Sep 17;26:104500. doi: 10.1016/j.dib.2019.104500 (PMC6811967; doi:10.1016/j.dib.2019.104500)
Supplement: Multimedia component 1 [file mmc1.xlsx]

## Sheet: 工作表1
CTSK	si -ve	si -ve MG	si MAPK3 MG	si MAPK14 MG			p-p44/42	0	1	3	6	24
	1	1.704	2.527	1.542				100	335.831	50.568	8.71525	13.2807
	1	1.58197	1.0897	0.995				100	153.07	34.5745	90.1507	15.8862
	1	3.00646	2.08871	1.94408				100	290.937	41.57	25.1774	20.8751
	1	1.476	3.118	0.965179				100	106.307	15.8274	39.2669	4.47153
	1	1.60527	2.35687	1.62695				100	146.503	48.1642	72.6257	12.2547
OSCAR	si -ve	si -ve MG	si MAPK3 MG	si MAPK14 MG			p-p38	0	1	3	6	24
	1	1.933	1.68734	2.74				100	194.723	61.278	71.759	83.9263
	1	1.89784	1.244	1.107				100	265.75	106.475	74.3948	96.1569
	1	2.156	1.808	1.128				100	252.857	86.5352	94.4524	64.813
	1	1.27912	1.18805	2.7202				100	172.719	102.879	97.9242	95.3201
	1	1.143	1.281	2.28827
TRACP5	si -ve	si -ve MG	si MAPK3 MG	si MAPK14 MG
	1	2.556	1.481	1.261
	1	2.39839	3.398	2.374
	1	2.95877	3.86212	2.11174
	1	3.445	1.37618	4.037
	1	2.14	3.783	4.598
